# Supplementary material for: Bio-Mimicking Acellular Wet Electrospun Scaffolds Promote Accelerated Integration and Re-Epithelialization of Full-Thickness Dermal Wounds
Source: Bioengineering (Basel). 2022 Jul 18;9(7):324. doi: 10.3390/bioengineering9070324 (PMC9312172; doi:10.3390/bioengineering9070324)
Supplement: Supplementary file 1 [file bioengineering-09-00324-s001.zip]

Archive with 1 entries (1 files):
- bioengineering-1675615-supplementary.pdf
